# Supplementary material for: Endosome and Lysosome Membrane Properties Functionally Link to γ-Secretase in Live/Intact Cells
Source: Sensors (Basel). 2023 Feb 28;23(5):2651. doi: 10.3390/s23052651 (PMC10007619; doi:10.3390/s23052651)
Supplement: Supplementary file 1 [file sensors-23-02651-s001.zip]

Archive with 1 entries (1 files):
- sensors-2193057-supplementary.pdf
